# Supplementary material for: Micronized Calcite Foliar Treatments as an Approach to Enhancing Yield and Quality Parameters of Red Globe Grape (Vitis vinifera L.) Under Semi-Arid Conditions
Source: Plants (Basel). 2026 Jun 29;15(13):2013. doi: 10.3390/plants15132013 (PMC13364388; doi:10.3390/plants15132013)
Supplement: Supplementary file 1 [file plants-15-02013-s001.zip]

Archive with 1 entries (1 files):
- plants-4380620-Supplementary.pdf
